# Supplementary material for: Comparison of “Huaxi-1” or “histidine-tryptophan-ketoglutarate” cardioplegia in an animal model
Source: Front Cardiovasc Med. 2024 Jun 5;11:1385253. doi: 10.3389/fcvm.2024.1385253 (PMC11188422; doi:10.3389/fcvm.2024.1385253)
Supplement: Supplementary file 1 [file Datasheet1.xls]

## Sheet: Sheet1
cardioplegia tape	weight	perfusion pressure	cardiac arrest time	cpb assistant time	cardioplegia volume	rebeanting time	epinephrine30	epinephrine60	epinephrine120	NE30	NE60	NE120	VIS30	VIS60	VIS120	precpbEF	EF30	EF60	EF120	AMP	ADP	ATP	EC	TAN	precpb-Na	after delivery3-Na	Na5	Na30	Na60	Na120	Myocardial hemorrhage	Myocardial Edema	inflammatory infiltration	mitochondria	myocardial fiber	precpb-SBP	SBP30	SBP60	SBP120	precpb-DBP	DBP30	DBP60	DBP120	precpb-MAP	MAP30	MAP60	MAP120	precpb-CO	CO30
HX-1	55	150	20	24	1250	2	0.04	0.03	0.03	0	0	0	4	3	3	62.8	59.8	58.6	57.9	6.11	16.01	16.87	0.64	38.99	138	138	144	142	143	144	0	1	1.8	1	1	111	106	89	99	55	64	51	53	76	82	67	75	4.25	3.81
HX-1	51	150	24	9	1250	2	0.02	0.01	0.01	0.01	0.01	0.01	3	2	2	60.95	67.25	64.25	62.3	5.75	13.02	12.55	0.61	31.33	140	139	140	140	143	143	0.2	1	0.6	1	1	83	101	84	85	50	57	47	45	63	74	62	61	2.97	4.39
HX-1	59	163	33	29	1250	0	0.04	0.04	0.04	0	0	0	4	4	4	62.9	59	63.2	61.3	5.65	15.96	19.01	0.66	40.62	137	137	137	139	138	141	0	1	1.2	2	1	105	99	88	135	65	50	45	69	80	67	61	92	4.04	3.83
HX-1	48.5	150	27	9	1250	3	0	0	0	0	0	0	0	0	0	62.8	58.2	58.1	59	6.82	17.06	16.31	0.62	40.19	140		140	139	140	141	0	1	1.2	0	1	95	103	99	93	55	50	46	38	70	68	65	57	3.58	3.52
HX-1	49	145	21	7	1250	1	0	0	0	0	0	0	0	0	0	60.3	60.55	62	61.75	10.87	18.5	9.38	0.48	38.76	140	137	139	140	140	141	0	1	0.4	0	1	113	103	129	126	69	65	66	64	85	79	91	90	4.15	3.76
HX-1	52	145	35	10	1250	2	0.02	0.02	0.02	0	0	0	2	2	2	61.9	61.3	60.7	62.8	7.8	15.52	9.42	0.52	32.74	139	137	142	140	140	141	0.4	1	0.4	0	1	92	116	97	95	52	61	50	49	66	81	69	67	4.97	5.85
HX-1	53	145	39	6	1250	2	0	0	0	0	0	0	0	0	0	59.7	65.5	61.7	60.7	5.54	13.65	15.15	0.64	34.34	144	141	144	144	145	145	0.4	1	0.6	0	1	98	101	105	101	40	41	46	42	60	65	68	64	4.58	5.47
HTK	54	167	170	15	1500	2	0.01	0.01	0.01	0.02	0.02	0.02	3	3	3	61.7	59.6	60.7	60.6	6.88	14.19	10.8	0.56	31.87	137	121	131	131	133	136	0.2	1	1	1	1	120	91	82	89	77	49	42	39	95	66	58	60	5.06	3.4
HTK	56	150	106	54	1750	15	0.1	0.05	0.05	0	0.03	0.05	10	8	10	61.7		56.6	60	10.7	15.42	7.52	0.45	33.64	138	122	128	129	131	132	0.8	1.2	1	2	3	95		99	91	62		60	64	75		74	76	4.05
HTK	54	140	51	27	1500	13	0.2	0.03	0.03	0	0.05	0.05	20	8	8	60.4	58.6	60.3	58.2	8.06	14.1	8.4	0.51	30.56	138	122	132	134	136	135	0.8	1.6	1	2	3	95	106	119	87	59	60	71	51	73	78	90	66	4.4	3.51
HTK	58	145	28	21	1500	2	0.01	0.01	0	0	0	0	1	1	0	62.3	59.9	62.1	62.2	8.46	12.03	6.07	0.45	26.55	142	126	136	136	138	139	0.8	1	0.5	2	3	92	101	98	97	48	40	44	52	65	61	62	73	4.83	5.1
HTK	55	140	64	33	1600	9	0.2	0.1	0.1	0	0	0.05	20	10	15	62.6	60.2	62.85	61.9	7.88	14.05	9.36	0.52	31.29	136	112	128	128	132	134	2.6	1	0.25	4	3	112	121	111	123	60	51	36	46	79	73	57	73	4.11	3.28
HTK	53	140	50	21	1800	14	0.02	0.02	0.02	0	0	0	2	2	2	60.9	57.7	60.6	61.8	6.4	10.91	7.71	0.53	25.03	140	124	131	134	134	139	1	1.4	0.5	1	3	91	95	89	92	38	38	34	41	52	57	53	62	3.06	4.83
[truncated: 17 more columns]
